# Supplementary material for: Formulation and Characterization of Bone-Targeting Vancomycin-Loaded Liposomes
Source: Pharmaceutics. 2025 Jun 18;17(6):792. doi: 10.3390/pharmaceutics17060792 (PMC12196786; doi:10.3390/pharmaceutics17060792)
Supplement: Supplementary file 1 [file pharmaceutics-17-00792-s001.zip]

Archive with 1 entries (1 files):
- pharmaceutics-3618304-supplementary.pdf
